# Supplementary material for: Discrimination of Acoustic Stimuli and Maintenance of Graded Alarm Call Structure in Captive Meerkats
Source: Animals (Basel). 2021 Oct 27;11(11):3064. doi: 10.3390/ani11113064 (PMC8614505; doi:10.3390/ani11113064)
Supplement: Supplementary file 1 [file animals-11-03064-s001.zip]

Archive with 1 entries (1 files):
- animals-1384943-supplementary.pdf
